# Supplementary material for: A systematic review and meta-analysis of randomized controlled trials for physical activity among colorectal cancer survivors: directions for future research
Source: PeerJ. 2025 Jan 31;13:e18892. doi: 10.7717/peerj.18892 (PMC11789654; doi:10.7717/peerj.18892)
Supplement: Supplemental Information 2 [file peerj-13-18892-s002.csv]

author	year	n.e	mean.e	sd.e	n.c	mean.c	sd.c
Falz	2023	62	124	141	60	114	111
Leach	2023	13	2679.5	330.6	12	3127.1	1768.4
Cadmus-Bertram	2019	24	1463	489	23	1343	395
Kim	2019	37	332.6	306.1	34	133.8	227.8
Lee	2018	38	571.1	382.4	34	309.4	196.7
Van Waart(1)	2018	7	97.7	38	8	120.6	46
Van Waart(2)	2018	6	113.4	48.1	8	120.6	46
Courneya	2016	106	1926	1842	105	1302	1212
Backman	2014	4	14	1.4	4	12.5	2.4
Ligibel	2012	48	54.5	142	51	14.6	117.2
