# Supplementary material for: A systematic review and meta-analysis of randomized controlled trials for physical activity among colorectal cancer survivors: directions for future research
Source: PeerJ. 2025 Jan 31;13:e18892. doi: 10.7717/peerj.18892 (PMC11789654; doi:10.7717/peerj.18892)
Supplement: Supplemental Information 3 [file peerj-13-18892-s003.r]

install.packages("forestplot")# "Download forestplot package"
install.packages("ggplot2")# "Download ggplot2 package"
install.packages("meta")# "Download meta package"
install.packages("theme")# "Download theme package"
library(forestplot)# "Loading forestplot package"
library(ggplot2)# "Loading ggplot2 package"
library(meta)# "Loading meta packages"
library(theme)# "Loading theme packages"
data.<-read.csv("C:/Users/25471/Desktop/PA.csv")# "Reading the relevant data file"
data.# "Displaying data"
m1<-metacont(text.study="Study or Subgroup",n.e,mean.e,sd.e,n.c,mean.c,sd.c,sm="SMD",overall=TRUE,
             data=data.,studlab = paste(data.$author,data.$year,sep="-"))# "Conducting meta-analysis"
m1# "Displaying meta-analysis results"
settings.meta("Revman")
forest(m1,print.subgroup.labels =TRUE,pooled.totals = TRUE,overall = TRUE,label.left = "Favours[control]",
       label.right = "Favours[experimental]",leftlabs = c("Study or Subgroup", "Total","Mean","SD","Total","Mean","SD"),
       family="sans",fontsize =9.5,lebel.b="Intervention group",label.c="Control",Iwd=2,col.diamond.common ="maroon",
       col.diamond.lines.common= "maroon",col.diamond.random ="lightslategray" ,
       col.diamond.lines.random = "lightslategray",col.square = "skyblue",
       col.study = "lightslategray",col.subgroup="black",lty.common= 4,plotwidth = "8cm",
       colgap.forest.left = "1cm",colgap.forest.right = "1cm",just.forest="right",
       colgap.left = "0.5cm",colgap.right = "0.5cm",digits.sd = 2)+
  theme(text = element_text(family = "Times New Roman"))# "Creating the forest plots for meta-analysis"
funnel(m1)# "Creating the funnel plot for meta-analysis"
metainf(m1,pooled = "common")# "Sensitivity analysis"
metabias(m1,k.min=2,method.bias = "linreg")#"Detecting the publication bias"
m1<-metacont(text.study="Study or Subgroup",n.e,mean.e,sd.e,n.c,mean.c,sd.c,sm="SMD",byvar=subgroup,overall=TRUE,
             data=data.,studlab = paste(data.$author,data.$year,sep="-"))# "Conducting subgroup-analysis"
forest(m1,print.subgroup.labels =TRUE,pooled.totals = TRUE,overall = TRUE,label.left = "Favours[control]",
       label.right = "Favours[experimental]",leftlabs = c("Study or Subgroup", "Total","Mean","SD","Total","Mean","SD"),
       family="sans",fontsize =9.5,lebel.b="Intervention group",label.c="Control",Iwd=2,col.diamond.common ="maroon",
       col.diamond.lines.common= "maroon",col.diamond.random ="lightslategray" ,
       col.diamond.lines.random = "lightslategray",col.square = "skyblue",
       col.study = "lightslategray",col.subgroup="black",lty.common= 4,plotwidth = "8cm",
       colgap.forest.left = "1cm",colgap.forest.right = "1cm",just.forest="right",
       colgap.left = "0.5cm",colgap.right = "0.5cm",digits.sd = 2)+
  theme(text = element_text(family = "Times New Roman"))# "Creating the forest plots for subgroup-analysis"
